# Supplementary material for: Quantitative Analysis and Health Risk Assessment of Heterocyclic Aromatic Amines in Plant-Based Milk Beverages
Source: Foods. 2025 Sep 23;14(19):3295. doi: 10.3390/foods14193295 (PMC12523737; doi:10.3390/foods14193295)
Supplement: Supplementary file 1 [file foods-14-03295-s001.zip]

Archive with 1 entries (1 files):
- foods-3808482-supplementary.pdf
